# Supplementary material for: Case report: endocarditis or catheter-related right atrial thrombosis in a patient undergoing chemotherapy for Hodgkin lymphoma: diagnostic challenges and therapeutic dilemmas
Source: Eur Heart J Case Rep. 2025 Nov 1;10(1):ytaf570. doi: 10.1093/ehjcr/ytaf570 (PMC12836419; doi:10.1093/ehjcr/ytaf570)
Supplement: ytaf570_Supplementary_Data [file ytaf570_supplementary_data.zip]

Archive with 3 entries (3 files):
- Video 1 TTE at Admission.mp4
- Video 2 Follow-up TTE at Day 21 (12-03-25).mp4
- Video 3 Follow-up TTE at Day 27(18.03.25).mp4
